# Supplementary material for: Neuroprotective Effects of Pharmacological Hypothermia on Hyperglycolysis and Gluconeogenesis in Rats after Ischemic Stroke
Source: Biomolecules. 2022 Jun 19;12(6):851. doi: 10.3390/biom12060851 (PMC9220898; doi:10.3390/biom12060851)
Supplement: Supplementary file 1 [file biomolecules-12-00851-s001.zip]

Archive with 1 entries (1 files):
- biomolecules-1619191-supplementary material - Physiologic Parameters .docx
